# Supplementary material for: A Mix of Dietary Fibres Changes Interorgan Nutrients Exchanges and Muscle-Adipose Energy Handling in Overfed Mini-Pigs
Source: Nutrients. 2021 Nov 23;13(12):4202. doi: 10.3390/nu13124202 (PMC8704711; doi:10.3390/nu13124202)
Supplement: Supplementary file 1 [file nutrients-13-04202-s001.zip]

Archive with 1 entries (1 files):
- nutrients-1456492-supplementary.pdf
